# Supplementary material for: Development of a Sequential Fractionation-and-Recovery Method for Multiple Anti-Inflammatory Components Contained in the Dried Red Alga Dulse (Palmaria palmata)
Source: Mar Drugs. 2023 Apr 28;21(5):276. doi: 10.3390/md21050276 (PMC10221991; doi:10.3390/md21050276)
Supplement: Supplementary file 1 [file marinedrugs-21-00276-s001.zip]

Archive with 1 entries (1 files):
- marinedrugs-2294655-supplementary.pdf
